# Supplementary material for: Characterization and comparison of the bacterial community between complete intensive and extensive feeding patterns in pigs
Source: AMB Express. 2021 Feb 25;11:32. doi: 10.1186/s13568-021-01191-y (PMC7907295; doi:10.1186/s13568-021-01191-y)
Supplement: Supplementary file 1 — Table S1. Statistics of the paired-end reads in both groups. [file 13568_2021_1191_MOESM1_ESM.xls]

#SampleName	TotalPairsReadNumber	ConnectTagNumber	ConnectRatio(%)	AverageLengthAndSD	TagsWithoutPrimer	TagUtilizationRatio(%)	AverageLengthAndSD
CP1	38690	38564	99.67	252/0	-	-	-/-
CP10	38178	38067	99.71	252/1	-	-	-/-
CP2	38563	38402	99.58	252/0	-	-	-/-
CP3	37988	37860	99.66	252/0	-	-	-/-
CP4	38408	38286	99.68	252/0	-	-	-/-
CP5	38312	38152	99.58	252/1	-	-	-/-
CP6	38570	38398	99.55	252/1	-	-	-/-
CP7	38456	38310	99.62	252/1	-	-	-/-
CP8	38274	38122	99.60	252/0	-	-	-/-
CP9	38264	38185	99.79	252/1	-	-	-/-
EP1	38208	38097	99.71	252/0	-	-	-/-
EP10	38206	38124	99.79	252/0	-	-	-/-
EP2	38610	38519	99.76	252/1	-	-	-/-
EP3	38520	38421	99.74	252/1	-	-	-/-
EP4	38363	38260	99.73	252/0	-	-	-/-
EP5	37833	37724	99.71	252/0	-	-	-/-
EP6	37831	37709	99.68	252/1	-	-	-/-
EP7	38675	38600	99.81	252/1	-	-	-/-
EP8	37967	37885	99.78	252/1	-	-	-/-
EP9	38608	38501	99.72	252/1	-	-	-/-

Summary of Sample's Reads and Tags

20 Samples Clean Reads
Total pairs read number: 766524
Average read number and SD: 38326/269

20 Samples Tags
Total connect tag number: 764186
Average connect tag number and SD: 38209/267
Average tag length and SD: 252/1
