# Supplementary material for: Characterization and comparison of the bacterial community between complete intensive and extensive feeding patterns in pigs
Source: AMB Express. 2021 Feb 25;11:32. doi: 10.1186/s13568-021-01191-y (PMC7907295; doi:10.1186/s13568-021-01191-y)
Supplement: Supplementary file 2 — Table S2. Genus-level intestinal microbiota difference analysis results for the different groups. [file 13568_2021_1191_MOESM2_ESM.xls]

Genus	mean(CP)	SD(CP)	mean(EP)	SD(EP)	p.value	FDR
Acidaminococcus	0.093379	0.168415	0.038299	0.054065	0.417376	0.642338
Actinobacillus	0.000357	0.00113	0.002035	0.004292	0.503631	0.693525
Akkermansia	0.006097	0.00922	0.008098	0.014764	0.732889	0.839278
Anaeroplasma	0.106196	0.068047	0.124066	0.083504	0.739364	0.839278
Anaerostipes	0.002049	0.003298	0.0069	0.00477	0.020449	0.171772
Anaerovibrio	0.709663	0.345774	1.165972	0.710686	0.14314	0.343536
Anaerovorax	0.003002	0.003986	0.004661	0.00497	0.390289	0.622944
Asteroleplasma	0.016184	0.025739	0.002311	0.003138	0.048892	0.216154
Bacteroides	0.781629	0.64122	1.194593	0.890821	0.14314	0.343536
Bifidobacterium	0.223325	0.187062	0.112512	0.201702	0.037348	0.196077
Blautia	0.164935	0.082131	0.283045	0.144154	0.035463	0.196077
Bulleidia	0.061249	0.040125	0.055429	0.025488	0.795936	0.876924
Butyricicoccus	0.117027	0.054308	0.172362	0.077316	0.08921	0.277542
CF231	2.429147	1.113163	3.124364	1.68982	0.393048	0.622944
Campylobacter	0.20766	0.150331	0.079592	0.043679	0.003886	0.107172
Catenibacterium	0	0	0.001239	0.003917	0.36812	0.622944
Chlamydia	0.002034	0.002432	0.000674	0.001422	0.24863	0.522123
Clostridium	0.772061	0.401257	0.985728	0.267301	0.075256	0.274848
Collinsella	0.011492	0.012551	0.000657	0.001386	0.029579	0.196077
Coprobacillus	0.000998	0.00225	0.007072	0.011114	0.007932	0.107172
Coprococcus	1.194202	0.253884	1.896298	0.604759	0.003886	0.107172
Corynebacterium	0.022514	0.02373	0.000673	0.00142	0.000207	0.017388
Defluviitalea	0.006772	0.006622	0.01394	0.009099	0.053542	0.224876
Dehalobacterium	0.009155	0.005191	0.009373	0.008615	1	1
Desulfitispora	0.014546	0.01555	0.020947	0.043512	0.378325	0.622944
Desulfovibrio	0.091971	0.038524	0.082636	0.048589	0.684211	0.798246
Dialister	0.044996	0.060353	0.052809	0.097648	0.584588	0.711905
Dorea	0.098695	0.038686	0.128649	0.072404	0.435872	0.642338
Elusimicrobium	0.008242	0.008799	0.00033	0.001043	0.018747	0.171772
Epulopiscium	0.077925	0.050308	0.100895	0.13054	0.481251	0.686017
Escherichia	0.078128	0.108962	0.036645	0.037164	0.970512	1
Eubacterium	0.050654	0.043054	0.049904	0.065483	0.630529	0.756635
Faecalibacterium	0.08836	0.061266	0.19963	0.169182	0.08921	0.277542
Fibrobacter	0.764136	0.386231	0.492813	0.297841	0.123005	0.338385
Fusobacterium	0.001338	0.002822	0	0	0.168078	0.384091
Gemmiger	0.042379	0.031976	0.071081	0.083749	0.528849	0.711905
Helicobacter	0.068928	0.151869	0.029314	0.016598	0.435872	0.642338
L7A_E11	0.052292	0.027964	0.072857	0.045661	0.279861	0.53428
Lachnospira	0.104289	0.074587	0.228957	0.146273	0.035463	0.196077
Lactobacillus	6.260667	3.464893	3.521278	1.94103	0.063013	0.240595
Megasphaera	1.038921	1.905074	0.968784	1.482064	1	1
Mitsuokella	0.022857	0.036544	0.030217	0.038208	0.565591	0.711905
Mogibacterium	0.02695	0.018389	0.020798	0.0164	0.435872	0.642338
Mucispirillum	0.007906	0.011342	0.003393	0.005562	0.481845	0.686017
Mycoplasma	0.007034	0.010243	0.004602	0.011144	0.275546	0.53428
Oribacterium	0.029383	0.034698	0.016884	0.023559	0.490528	0.686739
Oscillospira	1.604141	0.527679	1.967705	0.625565	0.247451	0.522123
Oxalobacter	0.002332	0.004153	0.000343	0.001086	0.279559	0.53428
Paludibacter	0.447084	0.316696	0.878117	1.240762	0.795936	0.876924
Parabacteroides	0.966836	0.277122	1.137842	0.401755	0.314999	0.575216
Paraprevotella	0.003087	0.009763	0.007922	0.019548	0.330464	0.590617
Peptococcus	0.017112	0.011282	0.022314	0.013838	0.650025	0.769044
Phascolarctobacterium	1.098872	0.459988	1.566947	0.351493	0.023231	0.1774
Porphyromonas	0.000976	0.003085	0	0	0.36812	0.622944
Prevotella	21.95921	8.925747	29.383008	8.091418	0.063013	0.240595
Pseudoalteromonas	0.00204	0.005407	0.000619	0.001959	0.584249	0.711905
Pseudobutyrivibrio	0.029079	0.027876	0.056737	0.030369	0.008931	0.107172
RFN20	0.231663	0.122192	0.143086	0.085191	0.043257	0.21374
Roseburia	0.35713	0.167732	0.961253	0.612182	0.008931	0.107172
Ruminobacter	0.018473	0.016597	0.006338	0.005469	0.048513	0.216154
Ruminococcus	1.206882	0.330378	1.295806	0.321981	0.578742	0.711905
SMB53	0.223805	0.0947	0.216797	0.139872	0.853428	0.919076
Schwartzia	0.004442	0.011771	0.008754	0.019077	0.803847	0.876924
Selenomonas	0.180584	0.23527	0.072402	0.110353	0.567825	0.711905
Sharpea	0.000325	0.001028	0.00066	0.002086	1	1
Shuttleworthia	0.03531	0.073349	0.003342	0.005465	0.142601	0.343536
Slackia	0.001663	0.002329	0	0	0.034983	0.196077
Sphaerochaeta	0.241918	0.114345	0.198658	0.09118	0.393048	0.622944
Staphylococcus	0.002013	0.002365	0.001966	0.002292	0.935626	0.982407
Streptococcus	0.728566	0.607813	0.464496	0.282945	0.314999	0.575216
Succinivibrio	0.518171	0.32842	1.130622	0.591522	0.01469	0.154245
Sutterella	0.136117	0.07909	0.212514	0.099456	0.105122	0.315366
Syntrophomonas	0.002388	0.002826	0.001003	0.002268	0.169183	0.384091
Treponema	12.52875	7.092924	8.773837	4.325088	0.190316	0.420699
Turicibacter	0.073257	0.0403	0.051641	0.033804	0.279861	0.53428
Unclassified	39.327265	8.198875	34.724415	8.269557	0.14314	0.343536
Veillonella	0.028438	0.081674	0.114154	0.301247	0.12488	0.338385
YRC22	1.553364	1.160119	0.491266	0.435465	0.005196	0.107172
Yersinia	0.004671	0.009803	0.000672	0.001416	0.584779	0.711905
Zea	0.000338	0.001068	0.001001	0.002263	0.584249	0.711905
gut	0.003739	0.004687	0.000676	0.001425	0.080277	0.277542
02d06	0.329685	0.123968	0.368761	0.199631	0.911797	0.969506
p_75_a5	0.191855	0.115989	0.274649	0.118307	0.123005	0.338385
rc4_4	0.016695	0.013973	0.036365	0.03758	0.08921	0.277542
